# Supplementary material for: Sequence-Based Viscosity Prediction for Rapid Antibody Engineering
Source: Biomolecules. 2024 May 23;14(6):617. doi: 10.3390/biom14060617 (PMC11202045; doi:10.3390/biom14060617)
Supplement: Supplementary file 1 [file biomolecules-14-00617-s001.zip]

Archive with 1 entries (1 files):
- biomolecules-2997693-supplementary.pdf
